# Supplementary material for: Antimicrobial Resistance Profile of Bacterial Isolates from Urinary Tract Infections in Companion Animals in Central Italy
Source: Antibiotics (Basel). 2022 Oct 6;11(10):1363. doi: 10.3390/antibiotics11101363 (PMC9598067; doi:10.3390/antibiotics11101363)
Supplement: Supplementary file 1 [file antibiotics-11-01363-s001.zip]

Archive with 1 entries (1 files):
- antibiotics-1945951-supplementary.pdf
